# Supplementary material for: Heterozygous and Homozygous Variants in SORL1 Gene in Alzheimer’s Disease Patients: Clinical, Neuroimaging and Neuropathological Findings
Source: Int J Mol Sci. 2022 Apr 11;23(8):4230. doi: 10.3390/ijms23084230 (PMC9024679; doi:10.3390/ijms23084230)
Supplement: Supplementary file 1 [file ijms-23-04230-s001.zip]

Archive with 1 entries (1 files):
- ijms-1660070-supplementary.pdf
